# Supplementary material for: Adult Onset of Type 2 Familial Hemophagocytic Lymphohistiocytosis After SARS-CoV-2 Vaccination with an Unusual Neurological Onset: The Great Mimic
Source: Diagnostics (Basel). 2025 Nov 26;15(23):3000. doi: 10.3390/diagnostics15233000 (PMC12691091; doi:10.3390/diagnostics15233000)
Supplement: Supplementary file 1 [file diagnostics-15-03000-s001.zip]

Archive with 1 entries (1 files):
- diagnostics-3883396-supplementary.pdf
